# Supplementary material for: The Role of Gene Duplication in the Divergence of Enzyme Function: A Comparative Approach
Source: Front Genet. 2021 Jul 14;12:641817. doi: 10.3389/fgene.2021.641817 (PMC8318041; doi:10.3389/fgene.2021.641817)
Supplement: Supplementary file 2 [file Data_Sheet_2.XLSX]

## Sheet: Hoja1
KEGG ID	Name	Phylum	Lifestyle
eco	Escherichia coli K-12 MG1655	Gammaproteobacteria - Enterobacteria	Free-living
ebi	Erwinia billingiae	Gammaproteobacteria - Enterobacteria	Free-living
enc	Enterobacter cloacae subsp. cloacae 13047	Gammaproteobacteria - Enterobacteria	Free-living
ent	Enterobacter sp. 638	Gammaproteobacteria - Enterobacteria	Free-living
ctu	Cronobacter turicensis	Gammaproteobacteria - Enterobacteria	Pathogen
ddd	Dickeya dadantii 3937	Gammaproteobacteria - Enterobacteria	Pathogen
dda	Dickeya dadantii Ech703	Gammaproteobacteria - Enterobacteria	Pathogen
eic	Edwardsiella ictaluri	Gammaproteobacteria - Enterobacteria	Pathogen
epy	Erwinia pyrifoliae Ep1/96	Gammaproteobacteria - Enterobacteria	Pathogen
ecs	Escherichia coli O157:H7 Sakai (EHEC)	Gammaproteobacteria - Enterobacteria	Pathogen
pam	Pantoea ananatis LMG 20103	Gammaproteobacteria - Enterobacteria	Pathogen
pva	Pantoea vagans	Gammaproteobacteria - Enterobacteria	Pathogen
pwa	Pectobacterium wasabiae	Gammaproteobacteria - Enterobacteria	Pathogen
plu	Photorhabdus luminescens	Gammaproteobacteria - Enterobacteria	Pathogen
pmr	Proteus mirabilis	Gammaproteobacteria - Enterobacteria	Pathogen
spe	Serratia proteamaculans	Gammaproteobacteria - Enterobacteria	Pathogen
xbo	Xenorhabdus bovienii	Gammaproteobacteria - Enterobacteria	Pathogen
xne	Xenorhabdus nematophila	Gammaproteobacteria - Enterobacteria	Pathogen
ypi	Yersinia pseudotuberculosis IP31758 (serotype O:1b)	Gammaproteobacteria - Enterobacteria	Pathogen
buc	Buchnera aphidicola APS	Gammaproteobacteria - Enterobacteria	Intracellular
bab	Buchnera aphidicola Bp	Gammaproteobacteria - Enterobacteria	Intracellular
bas	Buchnera aphidicola Sg	Gammaproteobacteria - Enterobacteria	Intracellular
bfl	Candidatus Blochmannia floridanus	Gammaproteobacteria - Enterobacteria	Intracellular
bpn	Candidatus Blochmannia pennsylvanicus	Gammaproteobacteria - Enterobacteria	Intracellular
hde	Candidatus Hamiltonella defensa	Gammaproteobacteria - Enterobacteria	Intracellular
sgl	Sodalis glossinidius	Gammaproteobacteria - Enterobacteria	Intracellular
wbr	Wigglesworthia glossinidia brevipalpis	Gammaproteobacteria - Enterobacteria	Intracellular
kko	Kangiella koreensis	Gammaproteobacteria - Others	Free-living
fbl	Ferrimonas baleárica	Gammaproteobacteria - Others	Free-living
pat	Pseudoalteromonas atlántica	Gammaproteobacteria - Others	Free-living
tau	Tolumonas auensis	Gammaproteobacteria - Others	Free-living
sdn	Shewanella denitrificans	Gammaproteobacteria - Others	Free-living
sfr	Shewanella frigidimarina	Gammaproteobacteria - Others	Free-living
sbt	Shewanella báltica OS678	Gammaproteobacteria - Others	Free-living
saz	Shewanella amazonensis	Gammaproteobacteria - Others	Free-living
tcx	Thiomicrospira crunogena	Gammaproteobacteria - Others	Free-living
tgr	Thipalkalivibrio sulfidiphilus	Gammaproteobacteria - Others	Free-living
tkm	Thioalkalivibrio sulfidiphilus	Gammaproteobacteria - Others	Free-living
hha	Halorhodospira halophila	Gammaproteobacteria - Others	Free-living
aeh	Alkalilimnicola ehrlichei	Gammaproteobacteria - Others	Free-living
acd	Acinetobacter oleivorans	Gammaproteobacteria - Others	Free-living
pfe	Pseudomonas fluorescens F113	Gammaproteobacteria - Others	Free-living
pfo	Pseudomonas fluorescens Pf0-1	Gammaproteobacteria - Others	Free-living
mhc	Marinobacter hydrocarbonoclasticus ATCC 49840	Gammaproteobacteria - Others	Free-living
hna	Halothiobacillus neapolitanus	Gammaproteobacteria - Others	Free-living
cja	Cellvibrio japonicus	Gammaproteobacteria - Others	Free-living
nwa	Nitrosococcus watsonii	Gammaproteobacteria - Others	Free-living
noc	Nitrosococcus oceani	Gammaproteobacteria - Others	Free-living
nhl	Nitrosococcus halophilus	Gammaproteobacteria - Others	Free-living
avn	Azotobacter vinelandii	Gammaproteobacteria - Others	Free-living
hch	Hahella chejuensis	Gammaproteobacteria - Others	Free-living
hel	Halomonas elongata	Gammaproteobacteria - Others	Free-living
pfs	Pseudomonas fluorescens SBW25	Gammaproteobacteria - Others	Free-living
csa	Chromohalobacter salexigens	Gammaproteobacteria - Others	Free-living
abo	Alcanivorax borkumensis	Gammaproteobacteria - Others	Free-living
son	Shewanella oneidensis	Gammaproteobacteria - Others	Free-living
psj	Pseudomonas stutzeri DSM 10701	Gammaproteobacteria - Others	Free-living
msu	Mannheimia succiniciproducens	Gammaproteobacteria - Others	Free-living
asu	Actinobacillus succinogenes	Gammaproteobacteria - Others	Free-living
mca	Methylococcus capsulatus	Gammaproteobacteria - Others	Extremophile
pha	Pseudoalteromonas haloplanktis	Gammaproteobacteria - Others	Extremophile
slo	Shewanella loihica	Gammaproteobacteria - Others	Extremophile
sde	Saccharophagus degradans	Gammaproteobacteria - Others	Extremophile
shl	Shewanella halifaxensis	Gammaproteobacteria - Others	Extremophile
sse	Shewanella sediminis	Gammaproteobacteria - Others	Extremophile
swd	Shewanella woodyi ATCC 51908	Gammaproteobacteria - Others	Extremophile
ppr	Photobacterium profundum	Gammaproteobacteria - Others	Extremophile
ilo	Idiomarina loihiensis	Gammaproteobacteria - Others	Extremophile
psm	Pseudoalteromonas sp. SM9913	Gammaproteobacteria - Others	Extremophile
pin	Psychromonas ingrahamii	Gammaproteobacteria - Others	Extremophile
cps	Colwellia psychrerythraea	Gammaproteobacteria - Others	Extremophile
svo	Shewanella violacea	Gammaproteobacteria - Others	Extremophile
swp	Shewanella piezotolerans WP3	Gammaproteobacteria - Others	Extremophile
prw	Psychrobacter sp. PRwf-1	Gammaproteobacteria - Others	Extremophile
pcr	Psychrobacter cryohalolentis	Gammaproteobacteria - Others	Extremophile
vsa	Aliivibrio salmonicida LFI1238	Gammaproteobacteria - Others	Extremophile
asa	Aeromonas salmonicida	Gammaproteobacteria - Others	Extremophile
aci	Acinetobacter sp. ADP1	Gammaproteobacteria - Others	Pathogen
aap	Aggregatibacter aphrophilus	Gammaproteobacteria - Others	Pathogen
dno	Dichelobacter nodosus	Gammaproteobacteria - Others	Pathogen
fph	Francisella philomiragia subsp. tularensis SCHU S4	Gammaproteobacteria - Others	Pathogen
ftu	Francisella tularensis subsp. holarctica LVS	Gammaproteobacteria - Others	Pathogen
hdu	Haemophilus ducreyi	Gammaproteobacteria - Others	Pathogen
hin	Haemophilus influenzae Rd KW20 (serotype d)	Gammaproteobacteria - Others	Pathogen
hit	Haemophilus influenzae 86-028NP (nontypeable)	Gammaproteobacteria - Others	Pathogen
hap	Haemophilus parasuis SH0165	Gammaproteobacteria - Others	Pathogen
hsm	Haemophilus somnus 2336	Gammaproteobacteria - Others	Pathogen
llo	Legionella longbeachae	Gammaproteobacteria - Others	Pathogen
lpn	Legionella pneumophila subsp. pneumophila Philadelphia 1	Gammaproteobacteria - Others	Pathogen
mct	Moraxella catarrhalis	Gammaproteobacteria - Others	Pathogen
pmu	Pasteurella multocida subsp. multocida Pm70	Gammaproteobacteria - Others	Pathogen
pae	Pseudomonas aeruginosa PAO1	Gammaproteobacteria - Others	Pathogen
pmy	Pseudomonas mendocina ymp	Gammaproteobacteria - Others	Pathogen
ppg	Pseudomonas putida GB-1	Gammaproteobacteria - Others	Pathogen
psb	Pseudomonas syringae pv. syringae B728a	Gammaproteobacteria - Others	Pathogen
sml	Stenotrophomonas maltophilia K279a	Gammaproteobacteria - Others	Pathogen
vch	Vibrio cholerae O1 biovar El Tor N16961	Gammaproteobacteria - Others	Pathogen
vha	Vibrio campbelli	Gammaproteobacteria - Others	Pathogen
vsp	Vibrio tasmaniensis	Gammaproteobacteria - Others	Pathogen
vvy	Vibrio vulnificus YJ016	Gammaproteobacteria - Others	Pathogen
xal	Xanthomonas albilineans	Gammaproteobacteria - Others	Pathogen
xcc	Xanthomonas campestris pv. campestris ATCC 33913	Gammaproteobacteria - Others	Pathogen
xcv	Xanthomonas campestris pv. vesicatoria	Gammaproteobacteria - Others	Pathogen
xoo	Xanthomonas oryzae pv. oryzae KACC 10331	Gammaproteobacteria - Others	Pathogen
xfa	Xylella fastidiosa 9a5c	Gammaproteobacteria - Others	Pathogen
apa	Actinobacillus pleuropneumoniae AP76 (serotype 7)	Gammaproteobacteria - Others	Intracellular
aat	Aggregatibacter actinomycetemcomitans D11S-1	Gammaproteobacteria - Others	Intracellular
bci	Baumannia cicadellinicola Hc	Gammaproteobacteria - Others	Intracellular
cbu	Coxiella burnetii Dugway RSA 493	Gammaproteobacteria - Others	Intracellular
vok	Calyptogena okutanii	Gammaproteobacteria - Others	Intracellular
rma	Candidatus Ruthia magnifica	Gammaproteobacteria - Others	Intracellular
gca	Gallionella capsiferriformans	Betaproteobacteria	Free-living
slt	Sideroxydans lithotrophicus	Betaproteobacteria	Free-living
pol	Polaromonas sp. JS666	Betaproteobacteria	Free-living
dar	Dechloromonas aromatica	Betaproteobacteria	Free-living
mpt	Methylibium petroleiphilum	Betaproteobacteria	Free-living
reu	Ralstonia eutropha JMP134	Betaproteobacteria	Free-living
cnc	Cupriavidus necator	Betaproteobacteria	Free-living
lch	Leptothrix cholodnii	Betaproteobacteria	Free-living
dac	Delftia acidivorans	Betaproteobacteria	Free-living
mel	Methylovorus glucosetrophus SIP3-4	Betaproteobacteria	Free-living
vap	Variovorax paradoxus S110	Betaproteobacteria	Free-living
tbd	Thiobacillus denitificans	Betaproteobacteria	Free-living
har	Herminiimonas arsenicoxydans	Betaproteobacteria	Free-living
ajs	Acidovorax sp. JS42	Betaproteobacteria	Free-living
eba	Aromatoleum aromaticum EbN1	Betaproteobacteria	Free-living
bvi	Burkholderia vietnamiensis	Betaproteobacteria	Free-living
bge	Burkholderia sp. CCGE1002	Betaproteobacteria	Free-living
bxe	Paraburkholderia xenovorans LB400	Betaproteobacteria	Free-living
mmb	Methylotenera mobilis	Betaproteobacteria	Free-living
meh	Methylotenera versatilis 301	Betaproteobacteria	Free-living
mfa	Methylobacillus flagellatus	Betaproteobacteria	Free-living
ctt	Comamonas testosteroni	Betaproteobacteria	Free-living
nmu	Nitrosospira multiformis	Betaproteobacteria	Free-living
tin	Thiomonas intermedia	Betaproteobacteria	Free-living
net	Nitrosomonas eutropha	Betaproteobacteria	Free-living
tmz	Thaurea sp. MZ1T	Betaproteobacteria	Free-living
app	Accumulibacter phosphatis	Betaproteobacteria	Free-living
rme	Cupriavidus metallidurans	Betaproteobacteria	Free-living
neu	Nitrosomonas europea	Betaproteobacteria	Free-living
pna	Polaromonas naphtalenivorans	Betaproteobacteria	Free-living
bpt	Bordetella petrii	Betaproteobacteria	Free-living
azo	Azoarcus sp. BH72	Betaproteobacteria	Free-living
nla	Neisseria lactamica	Betaproteobacteria	Free-living
bph	Paraburkholderia phymatum	Betaproteobacteria	Free-living
hse	Herbaspirillum seropedicae	Betaproteobacteria	Free-living
pne	Polynucleobacter necessarius	Betaproteobacteria	Free-living
rfr	Rhodoferax ferrireducens	Betaproteobacteria	Extremophile
met	Methylobacterium sp. 4-46	Betaproteobacteria	Extremophile
mno	Methylobacterium nodulans	Betaproteobacteria	Extremophile
mrd	Methylobacterium radiotolerans	Betaproteobacteria	Extremophile
aav	Acidovorax avenae	Betaproteobacteria	Pathogen
bav	Bordetella avium	Betaproteobacteria	Pathogen
bbh	Bordetella bronchiseptica 253	Betaproteobacteria	Pathogen
bgl	Burkholderia glumae BGR1	Betaproteobacteria	Pathogen
bmu	Burkholderia multivorans ATCC 17616 (JGI)	Betaproteobacteria	Pathogen
bps	Burkholderia pseudomallei K96243	Betaproteobacteria	Pathogen
cvi	Chromobacterium violaceum	Betaproteobacteria	Pathogen
lhk	Laribacter hongkongensis	Betaproteobacteria	Pathogen
ngo	Neisseria gonorrhoeae FA 1090	Betaproteobacteria	Pathogen
rpi	Ralstonia pickettii 12J	Betaproteobacteria	Pathogen
rso	Ralstonia solanacearum GMI1000	Betaproteobacteria	Pathogen
brh	Paraburkholderia rhizoxinica	Betaproteobacteria	Intracellular
sku	Sulfuricurvum kujiense	Epsilonproteobacteria	Free-living
tdn	Sulfurimonas denitrificans	Epsilonproteobacteria	Free-living
sdl	Sulfurospirillum deleyianum	Epsilonproteobacteria	Free-living
cha	Campylobacter hominis ATCC BAA-381	Epsilonproteobacteria	Free-living
wsu	Wolinella succinogenes	Epsilonproteobacteria	Free-living
nam	Nautilia profundicola	Epsilonproteobacteria	Extremophile
nis	Nitratiruptor sp. SB155-2	Epsilonproteobacteria	Extremophile
sun	Sulfurovum sp. NBC37-1	Epsilonproteobacteria	Extremophile
abu	Arcobacter butzleri RM4018	Epsilonproteobacteria	Pathogen
cco	Campylobacter concisus 13826	Epsilonproteobacteria	Pathogen
ccv	Campylobacter curvus	Epsilonproteobacteria	Pathogen
cff	Campylobacter fetus subsp. fetus 82-40	Epsilonproteobacteria	Pathogen
cjd	Campylobacter jejuni NCTC 11168 = ATCC 700819	Epsilonproteobacteria	Pathogen
cla	Campylobacter lari RM2100	Epsilonproteobacteria	Pathogen
hac	Helicobacter acinonychis	Epsilonproteobacteria	Pathogen
hfe	Helicobacter felis	Epsilonproteobacteria	Pathogen
hhe	Helicobacter hepaticus	Epsilonproteobacteria	Pathogen
hms	Helicobacter mustelae	Epsilonproteobacteria	Pathogen
hpy	Helicobacter pylori 26695	Epsilonproteobacteria	Pathogen
drt	Desulfohalobium retbaense	Deltaproteobacteria	Free-living
dbr	Desulfarculus baarsii	Deltaproteobacteria	Free-living
dba	Desulfomicrobium baculatum	Deltaproteobacteria	Free-living
hoh	Haliangium ochraceum	Deltaproteobacteria	Free-living
gme	Geobacter metallireducens	Deltaproteobacteria	Free-living
dma	Desulfovibrio magneticus	Deltaproteobacteria	Free-living
dat	Desulfobacterium autotrophicum	Deltaproteobacteria	Free-living
dal	Desulfatibacillum alkenivorans	Deltaproteobacteria	Free-living
pca	Pelobacter carbinolicus	Deltaproteobacteria	Free-living
dol	Candidatus Desulfococcus oleovorans	Deltaproteobacteria	Free-living
dds	Desulfovibrio desulfuricans ATCC 27774	Deltaproteobacteria	Free-living
dvm	Desulfovibrio vulgaris Miyazaki F	Deltaproteobacteria	Free-living
glo	Geobacter lovleyi	Deltaproteobacteria	Free-living
gem	Geobacter sp. M21	Deltaproteobacteria	Free-living
dsa	Desulfovibrio salexigens	Deltaproteobacteria	Free-living
dde	Desulfovibrio alaskensis	Deltaproteobacteria	Free-living
dvu	Desulfovibrio vulgaris Hildenborough	Deltaproteobacteria	Free-living
sfu	Syntrophobacter fumaroxidans	Deltaproteobacteria	Free-living
afw	Anaeromyxobacter sp. Fw 109-5	Deltaproteobacteria	Free-living
mxa	Myxococcus xanthus	Deltaproteobacteria	Free-living
gur	Geobacter uraniumreducens	Deltaproteobacteria	Free-living
acp	Anaeromyxobacter dehalogenans 2CP-1	Deltaproteobacteria	Free-living
gsu	Geobacter sulfurreducens	Deltaproteobacteria	Free-living
sat	Syntrophus aciditrophicus	Deltaproteobacteria	Free-living
scl	Sorangium cellulosum	Deltaproteobacteria	Free-living
ppd	Pelobacter propionicus	Deltaproteobacteria	Free-living
bba	Bdellovibrio bacteriovorus	Deltaproteobacteria	Free-living
dps	Desulfotalea psychrophila	Deltaproteobacteria	Extremophile
lip	Lawsonia intracellularis PHE/MN1-00	Deltaproteobacteria	Intracellular
swi	Sphingomonas wittichii	Alphaproteobacteria	Free-living
cse	Caulobacter segnis	Alphaproteobacteria	Free-living
rce	Rhodospirillum centenum	Alphaproteobacteria	Free-living
ccs	Caulobacter crescentus NA1000	Alphaproteobacteria	Free-living
xau	Xanthobacter autotrophicus	Alphaproteobacteria	Free-living
rpb	Rhodopseudomonas palustris HaA2	Alphaproteobacteria	Free-living
rpc	Rhodopseudomonas palustris BisB18	Alphaproteobacteria	Free-living
jan	Jannaschia sp. CCS1	Alphaproteobacteria	Free-living
pbr	Parvularcula bermudensis	Alphaproteobacteria	Free-living
eli	Erythrobacter litoralis	Alphaproteobacteria	Free-living
rva	Rhodomicrobium vannielli	Alphaproteobacteria	Free-living
zmm	Zymomonas mobilis subsp. mobilis ATCC 10988	Alphaproteobacteria	Free-living
rcp	Rhodobacter capsulatus	Alphaproteobacteria	Free-living
sjp	Sphingobium japonicum	Alphaproteobacteria	Free-living
mea	Methulobacterium extorquens AM1	Alphaproteobacteria	Free-living
bsb	Brevundimonas subvibrioides	Alphaproteobacteria	Free-living
hdn	Hyphomicrobium denitrificans	Alphaproteobacteria	Free-living
azl	Azospirillum sp. B510	Alphaproteobacteria	Free-living
dsh	Dinoroseobacter shibae	Alphaproteobacteria	Free-living
nwi	Nitrobacter winogradskyi	Alphaproteobacteria	Free-living
hne	Hyphomonas neptunium	Alphaproteobacteria	Free-living
sal	Sphingopyxis alaskensis	Alphaproteobacteria	Free-living
sno	Starkeya novella	Alphaproteobacteria	Free-living
apb	Candidatus Puniceispirillum marinum	Alphaproteobacteria	Free-living
hba	Hirschia báltica	Alphaproteobacteria	Free-living
mgm	Magnetococcus marinus	Alphaproteobacteria	Free-living
pla	Parvibaculum lavamentivorans	Alphaproteobacteria	Free-living
pde	Paracoccus denitrificans	Alphaproteobacteria	Free-living
nha	Nitrobacter hamburgensis	Alphaproteobacteria	Free-living
kvu	Ketogulonicigenium vulgare	Alphaproteobacteria	Free-living
oca	Oligotropha carboxidovorans OM5 (Mississippi)	Alphaproteobacteria	Free-living
gox	Gluconobacter oxydans 621H	Alphaproteobacteria	Free-living
acr	Acidiphilium cryptum JF-5	Alphaproteobacteria	Free-living
rsk	Rhodobacter sphaeroides KD131	Alphaproteobacteria	Free-living
mag	Magnetospirillum magneticum	Alphaproteobacteria	Free-living
ara	Agrobacterium radiobacter K84	Alphaproteobacteria	Free-living
rsq	Rhodobacter sphaeroides ATCC 17025	Alphaproteobacteria	Free-living
mmr	Maricaulis maris	Alphaproteobacteria	Free-living
rru	Rhodospirillum rubrum	Alphaproteobacteria	Free-living
rpe	Rhodopseudomonas palustris BisA53	Alphaproteobacteria	Free-living
pub	Candidatus Pelagibacter ubique	Alphaproteobacteria	Free-living
cak	Caulobacter sp. K31	Alphaproteobacteria	Free-living
bid	Beijerinckia indica	Alphaproteobacteria	Free-living
rde	Roseobacter denitrificans	Alphaproteobacteria	Free-living
apt	Acetobacter pasteurianus	Alphaproteobacteria	Free-living
sil **	Ruegeria pomeroyi	Alphaproteobacteria	Free-living
msl	Methylocella silvestris	Alphaproteobacteria	Extremophile
atu	Agrobacterium fabrum C58	Alphaproteobacteria	Pathogen
avi	Agrobacterium vitis S4	Alphaproteobacteria	Pathogen
bhe	Bartonella henselae Houston-1	Alphaproteobacteria	Pathogen
bqr	Bartonella quintana RM-11	Alphaproteobacteria	Pathogen
btr	Bartonella tribocorum	Alphaproteobacteria	Pathogen
laa	Candidatus Liberibacter asiaticus gxpsy	Alphaproteobacteria	Pathogen
nar	Novosphingobium aromaticivorans	Alphaproteobacteria	Pathogen
oan	Ochrobactrum anthropi ATCC 49188	Alphaproteobacteria	Pathogen
lso	Candidatus Liberibacter solanacearum	Alphaproteobacteria	Pathogen
bms	Brucella suis 1330	Alphaproteobacteria	Intracellular
ecn	Ehrlichia canis	Alphaproteobacteria	Intracellular
ech	Ehrlichia chaffeensis Arkansas	Alphaproteobacteria	Intracellular
gbe	Granulibacter bethesdensis CGDINH1	Alphaproteobacteria	Intracellular
nri	Neorickettsia risticii	Alphaproteobacteria	Intracellular
nse	Neorickettsia sennetsu	Alphaproteobacteria	Intracellular
ots	Orientia tsutsugamushi Boryong	Alphaproteobacteria	Intracellular
amf	Anaplasma marginale Florida	Alphaproteobacteria	Intracellular
aph	Anaplasma phagocytophilum HZ	Alphaproteobacteria	Intracellular
bbk	Bartonella bacilliformis	Alphaproteobacteria	Intracellular
bgr	Bartonella grahamii	Alphaproteobacteria	Intracellular
eru	Ehrlichia ruminantium Welgevonden (South Africa)	Alphaproteobacteria	Intracellular
pzu	Phenylobacterium zucineum	Alphaproteobacteria	Intracellular
rle	Rhizobium leguminosarum bv. viciae 3841	Alphaproteobacteria	Intracellular
rak	Rickettsia akari	Alphaproteobacteria	Intracellular
rbo	Rickettsia bellii OSU 85-389	Alphaproteobacteria	Intracellular
rcm	Rickettsia canadensis McKiel	Alphaproteobacteria	Intracellular
rfe	Rickettsia felis	Alphaproteobacteria	Intracellular
rms	Rickettsia massiliae MTU5	Alphaproteobacteria	Intracellular
rpr	Rickettsia prowazekii Madrid E	Alphaproteobacteria	Intracellular
rrj	Rickettsia rickettsii Iowa	Alphaproteobacteria	Intracellular
rty	Rickettsia typhi Wilmington	Alphaproteobacteria	Intracellular
smd	Sinorhizobium medicae	Alphaproteobacteria	Intracellular
wpi	Wolbachia pipientis wPip	Alphaproteobacteria	Intracellular
wbm	Wolbachia wBm	Alphaproteobacteria	Intracellular
wol	Wolbachia wMel	Alphaproteobacteria	Intracellular
afr	Acidithiobacillus ferrooxidans ATCC 23270	Other proteobacteria	Free-living
bao	Bacillus amyloliquefaciens DSM7	Firmicutes - Bacilli	Free-living
bmq	Bacillus megaterium QM B1551	Firmicutes - Bacilli	Free-living
bbe	Brevibacillus brevis	Firmicutes - Bacilli	Free-living
bsu	Bacillus subtilis	Firmicutes - Bacilli	Free-living
bha	Bacillus halodurans	Firmicutes - Bacilli	Free-living
bpf	Bacillus pseudofirmus	Firmicutes - Bacilli	Free-living
bcl	Bacillus clausii	Firmicutes - Bacilli	Free-living
oih	Oceanobacillus iheyensis	Firmicutes - Bacilli	Free-living
bse	Bacillus selenitireducens	Firmicutes - Bacilli	Free-living
ppm	Paenibacillus polymyxa SC2	Firmicutes - Bacilli	Free-living
bpu	Bacillus pumilus	Firmicutes - Bacilli	Free-living
lla	Lactococcus lactis subsp. lactis IL1403	Firmicutes - Bacilli	Free-living
sca	Staphylococcus carnosus	Firmicutes - Bacilli	Free-living
bae	Bacillus atrophaeus	Firmicutes - Bacilli	Free-living
lsa	Lactobacillus sakei	Firmicutes - Bacilli	Free-living
ppe	Pediococcus pentosaceus	Firmicutes - Bacilli	Free-living
lac	Lactobacillus acidophilus NCFM	Firmicutes - Bacilli	Free-living
lbr	Lactobacillus brevis	Firmicutes - Bacilli	Free-living
lcb	Lactobacillus casei BL23	Firmicutes - Bacilli	Free-living
ldb	Lactobacillus delbrueckii ATCC 11842	Firmicutes - Bacilli	Free-living
lfe	Lactobacillus fermentum	Firmicutes - Bacilli	Free-living
lhe	Lactobacillus helveticus	Firmicutes - Bacilli	Free-living
ljo	Lactobacillus johnsonii NCC 533	Firmicutes - Bacilli	Free-living
lpl	Lactobacillus plantarum WCFS1	Firmicutes - Bacilli	Free-living
lre	Lactobacillus reuteri DSM 20016	Firmicutes - Bacilli	Free-living
lrh	Lactobacillus rhamnosus GG	Firmicutes - Bacilli	Free-living
lam	Lactobacillus amylovorus	Firmicutes - Bacilli	Free-living
lcr	Lactobacillus crispatus	Firmicutes - Bacilli	Free-living
lsl	Lactobacillus salivarius	Firmicutes - Bacilli	Free-living
mcl	Macrococcus caseolyticus	Firmicutes - Bacilli	Free-living
pjd	Paenibacillus sp. JDR-2	Firmicutes - Bacilli	Free-living
lme	Leuconostoc mesenteroides	Firmicutes - Bacilli	Free-living
lgs	Leuconostoc gasicomitatum	Firmicutes - Bacilli	Extremophile
lki	Leuconostoc kimchii	Firmicutes - Bacilli	Extremophile
afl	Anoxybacillus flavithermus	Firmicutes - Bacilli	Extremophile
esi	Exiguobacterium sibiricum	Firmicutes - Bacilli	Extremophile
eat	Exiguobacterium sp. AT1b	Firmicutes - Bacilli	Extremophile
gtn	Geobacillus thermodenitrificans	Firmicutes - Bacilli	Extremophile
gmc	Geobacillus sp. Y4.1MC1	Firmicutes - Bacilli	Extremophile
bts	Kyrpidia tusciae	Firmicutes - Bacilli	Extremophile
lci	Leuconostoc citreum	Firmicutes - Bacilli	Extremophile
stl	Streptococcus thermophilus LMG18311	Firmicutes - Bacilli	Extremophile
bcy	Bacillus cytotoxicus NVH 391-98	Firmicutes - Bacilli	Extremophile
ooe	Oenococcus oeni	Firmicutes - Bacilli	Pathogen
bat	Bacillus anthracis Sterne	Firmicutes - Bacilli	Pathogen
bli	Bacillus licheniformis ATCC 14580	Firmicutes - Bacilli	Pathogen
efa	Enterococcus faecalis V583	Firmicutes - Bacilli	Pathogen
lmn	Listeria monocytogenes 08-5578	Firmicutes - Bacilli	Pathogen
lsp	Lysinibacillus sphaericus	Firmicutes - Bacilli	Pathogen
sao	Staphylococcus aureus NCTC8325	Firmicutes - Bacilli	Pathogen
sep	Staphylococcus epidermidis ATCC 12228	Firmicutes - Bacilli	Pathogen
sha	Staphylococcus haemolyticus JCSC1435	Firmicutes - Bacilli	Pathogen
slg	Staphylococcus lugdunensis HKU09-01	Firmicutes - Bacilli	Pathogen
ssp	Staphylococcus saprophyticus	Firmicutes - Bacilli	Pathogen
sag	Streptococcus agalactiae 2603 (serotype V)	Firmicutes - Bacilli	Pathogen
sds	Streptococcus dysgalactiae	Firmicutes - Bacilli	Pathogen
seu	Streptococcus equi subsp. equi 4047	Firmicutes - Bacilli	Pathogen
sgt	Streptococcus gallolyticus subsp. gallolyticus ATCC 43143	Firmicutes - Bacilli	Pathogen
sgo	Streptococcus gordonii	Firmicutes - Bacilli	Pathogen
smu	Streptococcus mutans UA159	Firmicutes - Bacilli	Pathogen
spr	Streptococcus pneumoniae R6 (avirulent)	Firmicutes - Bacilli	Pathogen
ssa	Streptococcus sanguinis	Firmicutes - Bacilli	Pathogen
ssu	Streptococcus suis 05ZYH33	Firmicutes - Bacilli	Pathogen
sub	Streptococcus uberis	Firmicutes - Bacilli	Pathogen
dae	Desulfotomaculum acetoxidans	Firmicutes - Clostridia	Free-living
aar	Acetohalobium arabaticum	Firmicutes - Clostridia	Free-living
cst	Clostridium sticklandii	Firmicutes - Clostridia	Free-living
elm	Eubacterium limosum	Firmicutes - Clostridia	Free-living
dau	Candidatus Desulforudis audaxviator	Firmicutes - Clostridia	Free-living
cce	Clostridium cellulolyticum	Firmicutes - Clostridia	Free-living
ccb	Clostridium cellulovorans	Firmicutes - Clostridia	Free-living
amt	Alkaliphilus metalliredigens	Firmicutes - Clostridia	Free-living
aoe	Alkaliphilus oremlandii	Firmicutes - Clostridia	Free-living
cac	Clostridium acetobutylicum ATCC 824	Firmicutes - Clostridia	Free-living
cpy	Lachnoclostridium phytofermentans	Firmicutes - Clostridia	Free-living
dhd	Desulfitobacterium hafniense DCB-2	Firmicutes - Clostridia	Free-living
ckl	Clostridium kluyveri DSM 555	Firmicutes - Clostridia	Free-living
csh	Clostridium saccharolyticum	Firmicutes - Clostridia	Free-living
cbi	Clostridium botulinum Ba4	Firmicutes - Clostridia	Free-living
drm	Desulfotomaculum reducens	Firmicutes - Clostridia	Free-living
cbe	Clostridium beijerinckii	Firmicutes - Clostridia	Free-living
cno	Clostridium novyi	Firmicutes - Clostridia	Free-living
swo	Syntrophomonas wolfei	Firmicutes - Clostridia	Free-living
bpb	Butyrivibrio proteoclasticus	Firmicutes - Clostridia	Free-living
clj	Clostridium ljungdahlii	Firmicutes - Clostridia	Free-living
adg	Ammonifex degensii	Firmicutes - Clostridia	Extremophile
tit	Thermoanaerobacter italicus	Firmicutes - Clostridia	Extremophile
slp	Syntrophothermus lipocalidus	Firmicutes - Clostridia	Extremophile
mta	Moorella thermoacetica	Firmicutes - Clostridia	Extremophile
tte	Caldanaerobacter subterraneus subsp. tengcongensis	Firmicutes - Clostridia	Extremophile
ttm	Thermoanaerobacterium thermosaccharolyticum	Firmicutes - Clostridia	Extremophile
chy	Carboxydothermus hydrogenoformans	Firmicutes - Clostridia	Extremophile
tjr	Thermincola potens JR	Firmicutes - Clostridia	Extremophile
hmo	Heliobacterium modesticaldum	Firmicutes - Clostridia	Extremophile
nth	Natranaerobius thermophilus	Firmicutes - Clostridia	Extremophile
toc	Thermosediminibacter oceani	Firmicutes - Clostridia	Extremophile
hor	Halothermothrix orenii	Firmicutes - Clostridia	Extremophile
cth	Ruminiclostridium thermocellum ATCC 27405	Firmicutes - Clostridia	Extremophile
csc	Caldicellulosiruptor saccharolyticus	Firmicutes - Clostridia	Extremophile
sth	Symbiobacterium thermophilum	Firmicutes - Clostridia	Extremophile
ate	Caldicellulosiruptor bescii	Firmicutes - Clostridia	Extremophile
cbh	Clostridium botulinum B Hall	Firmicutes - Clostridia	Pathogen
pdf	Clostridioides difficile 630	Firmicutes - Clostridia	Pathogen
cpf	Clostridium perfringens ATCC 13124	Firmicutes - Clostridia	Pathogen
ctc	Clostridium tetani E88	Firmicutes - Clostridia	Pathogen
apr	Anaerococcus prevotii	Firmicutes - Others	Pathogen
fma	Finegoldia magna	Firmicutes - Others	Pathogen
vpr	Veillonella parvula	Firmicutes - Others	Pathogen
acl	Acholeplasma laidlawii	Tenericutes	Free-living
mfl	Mesoplasma florum	Tenericutes	Free-living
mco	Mycoplasma conjunctivae	Tenericutes	Pathogen
mal	Mycoplasma agalactiae 5632	Tenericutes	Pathogen
mat	Mycoplasma arthritidis	Tenericutes	Pathogen
mbv	Mycoplasma bovis PG45	Tenericutes	Pathogen
mcd	Mycoplasma crocodyli	Tenericutes	Pathogen
mfr	Mycoplasma fermentans JER	Tenericutes	Pathogen
mga	Mycoplasma gallisepticum R(low)	Tenericutes	Pathogen
mge	Mycoplasma genitalium G37	Tenericutes	Pathogen
mho	Mycoplasma hominis ATCC 23114	Tenericutes	Pathogen
mhj	Mycoplasma hyopneumoniae J	Tenericutes	Pathogen
mhs	Mycoplasma hyorhinis SK76	Tenericutes	Pathogen
mlc	Mycoplasma leachii PG50	Tenericutes	Pathogen
mmo	Mycoplasma mobile	Tenericutes	Pathogen
mmy	Mycoplasma mycoides subsp. mycoides SC PG1	Tenericutes	Pathogen
mpn	Mycoplasma pneumoniae M129	Tenericutes	Pathogen
mpu	Mycoplasma pulmonis	Tenericutes	Pathogen
msy	Mycoplasma synoviae	Tenericutes	Pathogen
upa	Ureaplasma parvum serovar 3 ATCC 27815	Tenericutes	Pathogen
uue	Ureaplasma urealyticum	Tenericutes	Pathogen
mpe	Mycoplasma penetrans	Tenericutes	Intracellular
pal	Candidatus Phytoplasma australiense	Tenericutes	Intracellular
pml	Candidatus Phytoplasma mali	Tenericutes	Intracellular
jde	Jonesia denitrificans	Actinobacteria	Free-living
srt	Segniliparus rotundus	Actinobacteria	Free-living
bfa	Brachybacterium faecium	Actinobacteria	Free-living
ske	Sanguibacter keddieii	Actinobacteria	Free-living
gob	Geodermatophilus obscurus	Actinobacteria	Free-living
nml	Nakamurella multipartita	Actinobacteria	Free-living
cwo	Conexibacter woesei	Actinobacteria	Free-living
sna	Stackebrandtia nassauensis	Actinobacteria	Free-living
kfl	Kribbella flavida	Actinobacteria	Free-living
sro	Streptosporangium roseum	Actinobacteria	Free-living
cai	Catenulispora acidiphila	Actinobacteria	Free-living
bcv	Beutenbergia cavernae	Actinobacteria	Free-living
xce	Xylanimonas cellulosilytica	Actinobacteria	Free-living
saq	Salinispora arenícola	Actinobacteria	Free-living
rer	Rhodococcus erythropolis	Actinobacteria	Free-living
mmv	Marinovonas sp. MWYL1	Actinobacteria	Free-living
amd	Amycolatopsis mediterranei	Actinobacteria	Free-living
pfr	Propionibacterium freudenreichii	Actinobacteria	Free-living
sma	Streptomyces avermitillis	Actinobacteria	Free-living
sco	Streptomyces coelicolor	Actinobacteria	Free-living
ami	Actinosynnema mirum	Actinobacteria	Free-living
sgr	Streptomyces griseus	Actinobacteria	Free-living
cfl	Cellulomonas flavigena	Actinobacteria	Free-living
ach	Pseudarthrobacter chlorophenolicus	Actinobacteria	Free-living
art	Arthrobacter sp. FB24	Actinobacteria	Free-living
aau	Paenarthrobacter aurescens	Actinobacteria	Free-living
mgi	Mycobacterium gilvum	Actinobacteria	Free-living
msm	Mycobacterium smegmatis MC2 155	Actinobacteria	Free-living
mau	Micromonospora aurantiaca	Actinobacteria	Free-living
cef	Corynebacterium efficiens	Actinobacteria	Free-living
sen	Saccharopolyspora erythraea	Actinobacteria	Free-living
nca	Nocardioides sp. JS614	Actinobacteria	Free-living
mva	Mycobacterium vanbaalenii	Actinobacteria	Free-living
cgl	Corynebacterium glutamicum ATCC 13032	Actinobacteria	Free-living
aai	Glutamicibacter arilaitensis Re117	Actinobacteria	Free-living
mlu	Micrococcus luteus	Actinobacteria	Free-living
mkm	Mycobacterium sp. KMS	Actinobacteria	Free-living
stp	Salinispora tropica	Actinobacteria	Free-living
kra	Kinecoccus radiotolerans	Actinobacteria	Free-living
bad	Bifidobacterium adolescentis	Actinobacteria	Free-living
bde	Bifidobacterium dentium	Actinobacteria	Free-living
blc	Bifidobacterium animalis subsp. Lactis Bl-04	Actinobacteria	Free-living
blo	Bifidobacterium longum NCC2705	Actinobacteria	Free-living
bbp	Bifidobacterium bifidum PRL2010	Actinobacteria	Free-living
apv	Atopobium parvulum	Actinobacteria	Free-living
car	Corynebacterium aurimucosum	Actinobacteria	Free-living
krh	Kocuria rhizophila	Actinobacteria	Free-living
shi	Slackia heliotrinireducens	Actinobacteria	Free-living
ckp	Corynebacterium kroppenstedtii	Actinobacteria	Free-living
tpr	Tsukamurella paurometabola	Actinobacteria	Free-living
mcu	Mobiluncus curtisii	Actinobacteria	Free-living
tbi	Thermobispora bispora	Actinobacteria	Extremophile
tcu	Thermomonospora curvata	Actinobacteria	Extremophile
afo	Acidimicrobium ferrooxidans DSM10331	Actinobacteria	Extremophile
ace	Acidothermus cellulolyticus	Actinobacteria	Extremophile
rxy	Rubrobacter xylanophilus	Actinobacteria	Extremophile
tfu	Thermobifida fusca	Actinobacteria	Extremophile
svi	Saccharomonospora viridis	Actinobacteria	Extremophile
cms	Clavibacter michiganensis subsp. sepedonicus	Actinobacteria	Pathogen
cdi	Corynebacterium diphtheriae NCTC 13129	Actinobacteria	Pathogen
cjk	Corynebacterium jeikeium	Actinobacteria	Pathogen
cpq	Corynebacterium pseudotuberculosis C231	Actinobacteria	Pathogen
cur	Corynebacterium urealyticum DSM 7109	Actinobacteria	Pathogen
ccu	Cryptobacterium curtum	Actinobacteria	Pathogen
ele	Eggerthella lenta	Actinobacteria	Pathogen
gva	Gardnerella vaginalis 409-05	Actinobacteria	Pathogen
gvg	Gardnerella vaginalis ATCC 14019	Actinobacteria	Pathogen
gbr	Gordonia bronchialis	Actinobacteria	Pathogen
kse	Kytococcus sedentarius	Actinobacteria	Pathogen
lxy	Leifsonia xyli subsp. cynodontis DSM 46306	Actinobacteria	Pathogen
mab	Mycobacterium abscessus ATCC 19977	Actinobacteria	Pathogen
mav	Mycobacterium avium 104	Actinobacteria	Pathogen
mmi	Mycobacterium marinum M	Actinobacteria	Pathogen
mtu	Mycobacterium tuberculosis H37Rv	Actinobacteria	Pathogen
nfa	Nocardia farcinica	Actinobacteria	Pathogen
nda	Nocardiopsis dassonvillei	Actinobacteria	Pathogen
ols	Olsenella uli	Actinobacteria	Pathogen
pak	Propionibacterium acnes SK137	Actinobacteria	Pathogen
req	Rhodococcus equi	Actinobacteria	Pathogen
rdn	Rothia dentocariosa	Actinobacteria	Pathogen
rmu	Rothia mucilaginosa	Actinobacteria	Pathogen
scb	Streptomyces scabiei	Actinobacteria	Pathogen
twh	Tropheryma whipplei Twist	Actinobacteria	Pathogen
ahe	Arcanobacterium haemolyticum	Actinobacteria	Intracellular
mle	Mycobacterium leprae TN	Actinobacteria	Intracellular
rsa	Renibacterium salmoninarum	Actinobacteria	Intracellular
cyh	Cyanothece sp. PCC 8802	Cyanobacteria	Free-living
cyn	Cyanothece sp.PCC7425	Cyanobacteria	Free-living
cyc	Cyanothece sp. PCC7424	Cyanobacteria	Free-living
cyj	Cyanothece sp. PCC7822	Cyanobacteria	Free-living
syf	Synechococcus elongatus PCC7942	Cyanobacteria	Free-living
syn	Synechocystis sp. PCC6803	Cyanobacteria	Free-living
gvi	Gloeobacter violaceus	Cyanobacteria	Free-living
pmh	Prochlorococus marinus MIT 9215	Cyanobacteria	Free-living
cyt	Cyanothece sp. ATCC 51142	Cyanobacteria	Free-living
syw	Synechococcus sp. WH8102	Cyanobacteria	Free-living
syx	Synechococcus sp. WH7803	Cyanobacteria	Free-living
syr	Synechococcus sp. RCC307	Cyanobacteria	Free-living
syd	Synechococcus sp. CC9605	Cyanobacteria	Free-living
syp	Synechococcus sp. PCC7002	Cyanobacteria	Free-living
sye	Synechococcus sp. CC9902	Cyanobacteria	Free-living
pma	Prochlorococcus marinus SS120	Cyanobacteria	Free-living
ter	Trichodesmium erythraeum	Cyanobacteria	Free-living
syg	Synechococcus sp. CC9311	Cyanobacteria	Free-living
pmj	Prochlorococcus marinus MIT 9211	Cyanobacteria	Free-living
pmb	Prochlorococcus marinus AS9601	Cyanobacteria	Free-living
pmn	Prochlorococcus marinus NATL2A	Cyanobacteria	Free-living
pmf	Prochlorococcus marinus MIT 9303	Cyanobacteria	Free-living
pmc	Prochlorococcus marinus MIT 9515	Cyanobacteria	Free-living
pmm	Prochlorococcus marinus MED4	Cyanobacteria	Free-living
pmi	Prochlorococcus marinus MIT9312	Cyanobacteria	Free-living
tel	Thermosynechococcus elongatus	Cyanobacteria	Extremophile
cya	Synechococcus sp. JA-3-3Ab	Cyanobacteria	Extremophile
cyb	Synechococcus sp. JA-2-3B'a(2-13)	Cyanobacteria	Extremophile
mar	Microcystis aeruginosa	Cyanobacteria	Pathogen
det	Dehalococcoides mccartyi 195	Chloroflexi	Free-living
deh	Dehalococcoides mccartyi CBDB1	Chloroflexi	Free-living
chl	Chloroflexus sp. Y-400-fl	Chloroflexi	Free-living
dly	Dehalogenimonas lykanthroporepellens	Chloroflexi	Free-living
sti	Sphaerobacter thermophilus	Chloroflexi	Extremophile
rca	Roseiflexus castenholzii DSM 13941	Chloroflexi	Extremophile
rrs	Roseiflexus sp. RS-1	Chloroflexi	Extremophile
cag	Chloroflexus aggregans	Chloroflexi	Extremophile
dra	Deinococcus radiodurans	Deinococcus-Thermus	Extremophile
opr	Oceanithermus profundus	Deinococcus-Thermus	Extremophile
mrb	Meiothermus ruber	Deinococcus-Thermus	Extremophile
msv	Meiothermus silvanus	Deinococcus-Thermus	Extremophile
dge	Deinococcus geothermalis	Deinococcus-Thermus	Extremophile
ttj	Thermus thermophilus H8	Deinococcus-Thermus	Extremophile
tra	Truepera radiovictrix	Deinococcus-Thermus	Extremophile
ttr	Thermobaculum terrenum	Unclassified Terrabacteria group	Extremophile
caa	Coraliomargarita akajimensis	Verrucomicrobia	Free-living
ote	Opitutus terrae	Verrucomicrobia	Free-living
amu	Akkermansia muciniphila	Verrucomicrobia	Free-living
min	Methylacidiphilum infernorum	Verrucomicrobia	Extremophile
brm	Brachyspira murdochii	Spirochaetes	Free-living
ssm	Spirochaeta smaragdinae	Spirochaetes	Free-living
lbi	Leptospira biflexa serovar Patoc Patoc 1 (Paris)	Spirochaetes	Free-living
bafh	Borrelia afzelii HLJ01	Spirochaetes	Pathogen
bbu	Borrelia burgdorferi B31	Spirochaetes	Pathogen
bdu	Borrelia duttonii	Spirochaetes	Pathogen
bga	Borrelia bavariensis PBi	Spirochaetes	Pathogen
bhr	Borrelia hermsii HS1	Spirochaetes	Pathogen
btu	Borrelia turicatae	Spirochaetes	Pathogen
bhy	Brachyspira hyodysenteriae	Spirochaetes	Pathogen
lbl	Leptospira borgpetersenii L550	Spirochaetes	Pathogen
lil	Leptospira interrogans serovar serovar Lai str. 56601	Spirochaetes	Pathogen
tde	Treponema denticola	Spirochaetes	Pathogen
tai	Thermanaerovibrio acidaminovorans	Synergistetes	Extremophile
aba	Candidatus Koribacter versatilis	Acidobacteria	Free-living
sus	Candidatus Solibacter usitatus	Acidobacteria	Free-living
aca	Acidobacterium capsulatum	Acidobacteria	Extremophile
fsu	Fibrobacter succinogenes	Fibrobacteres	Free-living
ipo	Ilyobacter polytropus	Fusobacteria	Free-living
str	Sebaldella termitidis	Fusobacteria	Free-living
fnu	Fusobacterium nucleatum	Fusobacteria	Pathogen
lba	Leptotrichia buccalis	Fusobacteria	Pathogen
smf	Streptobacillus moniliformis	Fusobacteria	Pathogen
gau	Gemmatimonas aurantiaca	Gemmatimonadetes	Free-living
plm	Planctomyces limnophila	Planctomyces	Free-living
psl	Pirellula staleyi	Planctomyces	Free-living
rba	Rhodopirellula báltica	Planctomyces	Free-living
wch	Waddlia chondrophila	Chlamydiae	Pathogen
pcu	Candidatus Protochlamydia amoebophila	Chlamydiae	Intracellular
cmu	Chlamydia muridarum Nigg	Chlamydiae	Intracellular
cta	Chlamydia trachomatis D/UW-3/CX	Chlamydiae	Intracellular
cab	Chlamydophila abortus S26/3	Chlamydiae	Intracellular
cca	Chlamydia caviae	Chlamydiae	Intracellular
cfe	Chlamydophila felis FE/C-56	Chlamydiae	Intracellular
cpa	Chlamydophila pneumoniae CWL029	Chlamydiae	Intracellular
emi	Elusimicrobium minutum	Elusimicrobia	Intracellular
lby	Leadbetterella byssophila	Bacteroidetes	Free-living
mtt	Marivirga tractuosa	Bacteroidetes	Free-living
dfe	Dyadobacter fermentans	Bacteroidetes	Free-living
phe	Pedobacter heparinus	Bacteroidetes	Free-living
gfo	Gramella forsetti	Bacteroidetes	Free-living
rbi	Robiginitalea biformata	Bacteroidetes	Free-living
cat	Croceibacter atlanticus	Bacteroidetes	Free-living
cpi	Chitinophaga pinensis	Bacteroidetes	Free-living
fba	Flavobacteriaceae bacterium	Bacteroidetes	Free-living
pdi	Parabacteroides distasonis	Bacteroidetes	Free-living
fbc	Maribacter sp. HTCC2170	Bacteroidetes	Free-living
zpr	Zunongwangia profunda	Bacteroidetes	Free-living
sru	Salinibacter ruber	Bacteroidetes	Free-living
chu	Cytophaga hutchinsonii	Bacteroidetes	Free-living
rmr	Rhodothermus marinus DSM 4252	Bacteroidetes	Extremophile
fps	Flavobacterium psychrophilum	Bacteroidetes	Extremophile
bfr	Bacteroides fragilis YCH46	Bacteroidetes	Pathogen
bth	Bacteroides thetaiotaomicron	Bacteroidetes	Pathogen
bvu	Bacteroides vulgatus	Bacteroidetes	Pathogen
coc	Capnocytophaga ochracea	Bacteroidetes	Pathogen
fjo	Flavobacterium johnsoniae	Bacteroidetes	Pathogen
pgn	Porphyromonas gingivalis ATCC 33277	Bacteroidetes	Pathogen
pmz	Prevotella melaninogenica	Bacteroidetes	Pathogen
pru	Prevotella ruminicola	Bacteroidetes	Pathogen
ran	Riemerella anatipestifer ATCC 11845 = DSM 15868	Bacteroidetes	Pathogen
aas	Candidatus Amoebophilus asiaticus	Bacteroidetes	Intracellular
aps	Candidatus Azobacteroides pseudotrichonymphae	Bacteroidetes	Intracellular
cpc	Chlorobaculum parvum NCIB 8327	Chlorobi	Free-living
cch	Chlorobium chlorochromatii	Chlorobi	Free-living
cts	Chloroherpeton thalassium	Chlorobi	Free-living
pvi	Chlorobium phaeovibrioides	Chlorobi	Free-living
paa	Prosthecochloris aestuarii	Chlorobi	Free-living
plt	Pelodictyon luteolum	Chlorobi	Free-living
pph	Pelodictyon phaeoclathratiforme	Chlorobi	Free-living
cli	Chlorobium limícola	Chlorobi	Free-living
cpb	Chlorobium phaeobacteroides BS1	Chlorobi	Free-living
cph	Chlorobium phaeobacteroides DSM 266	Chlorobi	Free-living
cte	Chlorobaculum tepidum	Chlorobi	Extremophile
hya	Hydrogenobaculum sp. Y04AAS1	Aquificae	Extremophile
saf	Sulfurihydrogenibium azorense	Aquificae	Extremophile
hth	Hydrogenobacter thermophilus	Aquificae	Extremophile
pmx	Persephonella marina	Aquificae	Extremophile
sul	Sulfurihydrogenibium sp. YO3AOP1	Aquificae	Extremophile
aae	Aquifex aeolicus	Aquificae	Extremophile
tal	Thermocrinis albus	Aquificae	Extremophile
fno	Fervidobacterium nodosum	Thermotogae	Extremophile
tma	Thermotoga maritima	Thermotogae	Extremophile
tme	Thermosipho melanesiensis	Thermotogae	Extremophile
taf	Thermosipho africanus	Thermotogae	Extremophile
tle	Pseudothermotoga lettingae	Thermotogae	Extremophile
tna	Thermotoga neapolitana	Thermotogae	Extremophile
kol	Kosmotoga olearia	Thermotogae	Extremophile
dap	Denitrovibrio acetiphilus	Deferribacteres	Free-living
cni	Calditerrivibrio nitroreducens	Deferribacteres	Extremophile
ddf	Deferribacter desulfuricans SSM1	Deferribacteres	Extremophile
dtu	Dictyoglomus turgidum	Dictyoglomi	Extremophile
dth	Dictyoglomus thermophilum	Dictyoglomi	Extremophile
tye	Thermodesulfovibrio yellowstonii	Nitrospirae	Extremophile
hut	Halorhabdus utahensis	Euryarchaeota	Free-living
hbo	Halogeometricum borinquense	Euryarchaeota	Free-living
mvo	Methanococcus voltae	Euryarchaeota	Free-living
mmp	Methanococcus maripaludis S2	Euryarchaeota	Free-living
mae	Methanococcus aeolicus	Euryarchaeota	Free-living
mmz	Methanococcus maripaludis C7	Euryarchaeota	Free-living
mhu	Methanospirillum hungatei	Euryarchaeota	Free-living
mby	Methanosarcina barkeri MS	Euryarchaeota	Free-living
mpi	Methanoplanus petrolearius	Euryarchaeota	Free-living
mpd	Methanocella paludicola	Euryarchaeota	Free-living
mma	Methanosarcina mazei	Euryarchaeota	Free-living
nmg	Natrialba magadii	Euryarchaeota	Free-living
nph	Natronomonas pharaonis	Euryarchaeota	Free-living
hma	Haloarcula marismortui	Euryarchaeota	Free-living
mpl	Candidatus Methanosphaerula palustris	Euryarchaeota	Free-living
mem	Methanoculleus marisnigri	Euryarchaeota	Free-living
mvn	Methanococcus vannielii	Euryarchaeota	Free-living
mmg	Methanothermobacter marburgensis	Euryarchaeota	Free-living
mac	Methanosarcina acetivorans	Euryarchaeota	Free-living
mbn	Methanoregula boonei	Euryarchaeota	Free-living
hal	Halobacterium sp. NRC-1	Euryarchaeota	Free-living
hvo	Haloferax volcanii	Euryarchaeota	Free-living
mmq	Methanococcus maripaludis C5	Euryarchaeota	Free-living
mmx	Methanococcus maripaludis C6	Euryarchaeota	Free-living
hwa	Haloquadratum walsbyi	Euryarchaeota	Free-living
mla	Methanocorpusculum labreanum	Euryarchaeota	Free-living
rci	Methanocella arvoryzae	Euryarchaeota	Free-living
mst	Methanosphaera stadtmanae	Euryarchaeota	Free-living
mru	Methanobrevibacter ruminantium	Euryarchaeota	Free-living
mfv	Methanothermus fervidus	Euryarchaeota	Extremophile
mif	Methanocaldococcus infernus	Euryarchaeota	Extremophile
mka	Methanopyrus kandleri	Euryarchaeota	Extremophile
mtp	Methanosaeta thermophila	Euryarchaeota	Extremophile
apo	Archaeoglobus profundus	Euryarchaeota	Extremophile
mth	Methanothermobacter thermautotrophicus	Euryarchaeota	Extremophile
pho	Pyrococcus horikoshii	Euryarchaeota	Extremophile
ton	Thermococcus onnurineus	Euryarchaeota	Extremophile
tsi	Thermococcus sibiricus	Euryarchaeota	Extremophile
mev	Methanohalobium evestigatum	Euryarchaeota	Extremophile
mbu	Methanococcoides burtonii	Euryarchaeota	Extremophile
tko	Thermococcus kodakaraensis	Euryarchaeota	Extremophile
fpl	Ferroglobus placidus	Euryarchaeota	Extremophile
tac	Thermoplasma acidophilum	Euryarchaeota	Extremophile
tvo	Thermoplasma volcanium	Euryarchaeota	Extremophile
pto	Picrophilus torridus	Euryarchaeota	Extremophile
abi	Aciduliprofundum boonei	Euryarchaeota	Extremophile
pab	Pyrococcus abyssi	Euryarchaeota	Extremophile
hsl	Halobacterium salinarum R1	Euryarchaeota	Extremophile
hla	Halorubrum lacusprofundi	Euryarchaeota	Extremophile
mfe	Methanocaldococcus fervens	Euryarchaeota	Extremophile
mvu	Methanocaldococcus vulcanius	Euryarchaeota	Extremophile
mja	Methanocaldococcus jannaschii	Euryarchaeota	Extremophile
mfs	Methanocaldococcus sp. FS406-22	Euryarchaeota	Extremophile
afu	Archaeoglobus fulgidus	Euryarchaeota	Extremophile
pfu	Pyrococcus furiosus	Euryarchaeota	Extremophile
tga	Thermococcus gammatolerans	Euryarchaeota	Extremophile
mmh	Methanohalophilus mahii	Euryarchaeota	Extremophile
msi	Methanobrevibacter smithii ATCC 35061	Euryarchaeota	Pathogen
hje	Halalkalicoccus jeotgali	Euryarchaeota	Intracellular
tag	Thermosphaera aggregans	Crenarchaeota	Extremophile
iho	Ignicoccus hospitalis	Crenarchaeota	Extremophile
dka	Desulfurococcus kamchatkensis	Crenarchaeota	Extremophile
shc	Staphylothermus hellenicus	Crenarchaeota	Extremophile
hbu	Hyperthermus butylicus	Crenarchaeota	Extremophile
ape	Aeropyrum pernix	Crenarchaeota	Extremophile
cma	Caldivirga maquilingensis	Crenarchaeota	Extremophile
ttn	Thermoproteus tenax	Crenarchaeota	Extremophile
vdi	Vulcanisaeta distributa	Crenarchaeota	Extremophile
pai	Pyrobaculum aerophilum	Crenarchaeota	Extremophile
asc	Acidilobus saccharovorans	Crenarchaeota	Extremophile
iag	Ignisphaera aggregans	Crenarchaeota	Extremophile
sai	Sulfolobus acidocaldarius	Crenarchaeota	Extremophile
sia	Sulfolobus islandicus M.14.25	Crenarchaeota	Extremophile
sto	Sulfolobus tokodaii	Crenarchaeota	Extremophile
sin	Sulfolobus islandicus Y.N.15.51	Crenarchaeota	Extremophile
siy	Sulfolobus islandicus Y.G.57.14	Crenarchaeota	Extremophile
sii	Sulfolobus islandicus L.D.8.5	Crenarchaeota	Extremophile
sso	Sulfolobus solfataricus	Crenarchaeota	Extremophile
tpe	Thermofilum pendens	Crenarchaeota	Extremophile
mse	Metallosphaera sedula	Crenarchaeota	Extremophile
pis	Pyrobaculum islandicum	Crenarchaeota	Extremophile
smr	Staphylothermus marinus	Crenarchaeota	Extremophile
pcl	Pyrobaculum calidifontis	Crenarchaeota	Extremophile
pas	Pyrobaculum arsenaticum	Crenarchaeota	Extremophile
nmr	Nitrosopumilus maritimus	Thaumarchaeota	Free-living
kcr	Candidatus Korarchaeum cryptofilum	Korarchaeota	Free-living
neq	Nanoarchaeum equitans	Nanoarchaeota	Intracellular
barb	Candidatus Bathyarchaeota archaeon BA1	Bathyarchaeota	Free-living
barc	Candidatus Bathyarchaeota archaeon BA2	Bathyarchaeota	Free-living
loki	Lokiarchaeum sp. GC14_75	Lokiarchaeota	Extremophile
